# Supplementary material for: Synthesis of Glycopolymer Micelles for Antibiotic Delivery
Source: Molecules. 2023 May 11;28(10):4031. doi: 10.3390/molecules28104031 (PMC10224052; doi:10.3390/molecules28104031)
Supplement: Supplementary file 1 [file molecules-28-04031-s001.zip]

Archive with 1 entries (1 files):
- molecules-2382865-supplementary.pdf
